# Supplementary material for: Calvia explanata sp. n. (Coleoptera: Coccinellidae: Coccinellinae) from the Indian Subcontinent
Source: Biodivers Data J. 2014 Aug 25;(2):e1164. doi: 10.3897/BDJ.2.e1164 (PMC4152838; doi:10.3897/BDJ.2.e1164)
Supplement: XML Treatment for Calvia explanata [file BDJ.2.e1164-treatment1.xml]

<!DOCTYPE tp:taxon-treatment
  PUBLIC "-//TaxonX//DTD Taxonomic Treatment Publishing DTD v0 20100105//EN" "tax-treatment-NSO.dtd">
<tp:taxon-treatment xmlns:tp="http://www.plazi.org/taxpub"><tp:treatment-meta><mixed-citation publication-type="journal"><person-group><name><surname>Poorani</surname><given-names>J.</given-names></name></person-group><article-title><italic><tp:taxon-name><tp:taxon-name-part taxon-name-part-type="genus">Calvia</tp:taxon-name-part> <tp:taxon-name-part taxon-name-part-type="species">explanata</tp:taxon-name-part></tp:taxon-name></italic> sp. n. (<tp:taxon-name><tp:taxon-name-part taxon-name-part-type="order">Coleoptera</tp:taxon-name-part></tp:taxon-name>: <tp:taxon-name><tp:taxon-name-part taxon-name-part-type="family">Coccinellidae</tp:taxon-name-part></tp:taxon-name>: <tp:taxon-name><tp:taxon-name-part taxon-name-part-type="subfamily">Coccinellinae</tp:taxon-name-part></tp:taxon-name>) from the Indian Subcontinent</article-title><source>Biodivers Data J</source><day>25</day><month>8</month><year>2014</year><volume>2014</volume><issue>2</issue><pub-id pub-id-type="doi">10.3897/BDJ.2.e1164</pub-id></mixed-citation></tp:treatment-meta><tp:nomenclature><tp:taxon-name>
            <tp:taxon-name-part taxon-name-part-type="genus">Calvia</tp:taxon-name-part>
            <tp:taxon-name-part taxon-name-part-type="species">explanata</tp:taxon-name-part>
            <object-id xmlns:xlink="http://www.w3.org/1999/xlink" content-type="zoobank" xlink:type="simple" object-id-type="ZooBank">urn:lsid:zoobank.org:act:E5D6455D-C0EF-4164-81F8-C8CE013B6AD5</object-id>
          </tp:taxon-name><tp:taxon-status xmlns:xlink="http://www.w3.org/1999/xlink" xlink:type="simple">sp. n.</tp:taxon-status></tp:nomenclature><tp:treatment-sec sec-type="materials"><title>Materials</title><list list-type="alpha-lower" list-content="occurrences"><list-item><p><bold>Type status:</bold> <named-content xmlns:xlink="http://www.w3.org/1999/xlink" content-type="dwc:typeStatus" xlink:type="simple">Holotype</named-content>. <bold>Occurrence:</bold> recordedBy: <named-content xmlns:xlink="http://www.w3.org/1999/xlink" content-type="dwc:recordedBy" xlink:type="simple">Hemchandra</named-content>; individualCount: <named-content xmlns:xlink="http://www.w3.org/1999/xlink" content-type="dwc:individualCount" xlink:type="simple">1</named-content>; sex: <named-content xmlns:xlink="http://www.w3.org/1999/xlink" content-type="dwc:sex" xlink:type="simple">Male</named-content>; <bold>Location:</bold> country: <named-content xmlns:xlink="http://www.w3.org/1999/xlink" content-type="dwc:country" xlink:type="simple">India</named-content>; stateProvince: <named-content xmlns:xlink="http://www.w3.org/1999/xlink" content-type="dwc:stateProvince" xlink:type="simple">Sikkim</named-content>; verbatimLocality: <named-content xmlns:xlink="http://www.w3.org/1999/xlink" content-type="dwc:verbatimLocality" xlink:type="simple">Pantok</named-content>; <bold>Event:</bold> eventDate: <named-content xmlns:xlink="http://www.w3.org/1999/xlink" content-type="dwc:eventDate" xlink:type="simple">2008-05-21</named-content>; habitat: <named-content xmlns:xlink="http://www.w3.org/1999/xlink" content-type="dwc:habitat" xlink:type="simple">on <italic><tp:taxon-name><tp:taxon-name-part taxon-name-part-type="genus">Alnus</tp:taxon-name-part></tp:taxon-name></italic> sp.</named-content>; <bold>Record Level:</bold> institutionCode: <named-content xmlns:xlink="http://www.w3.org/1999/xlink" content-type="dwc:institutionCode" xlink:type="simple">NBAII</named-content></p></list-item><list-item><p><bold>Type status:</bold> <named-content xmlns:xlink="http://www.w3.org/1999/xlink" content-type="dwc:typeStatus" xlink:type="simple">Paratype</named-content>. <bold>Occurrence:</bold> recordedBy: <named-content xmlns:xlink="http://www.w3.org/1999/xlink" content-type="dwc:recordedBy" xlink:type="simple">P.P. Bhattacharjee</named-content>; sex: <named-content xmlns:xlink="http://www.w3.org/1999/xlink" content-type="dwc:sex" xlink:type="simple">Female</named-content>; <bold>Location:</bold> country: <named-content xmlns:xlink="http://www.w3.org/1999/xlink" content-type="dwc:country" xlink:type="simple">India</named-content>; stateProvince: <named-content xmlns:xlink="http://www.w3.org/1999/xlink" content-type="dwc:stateProvince" xlink:type="simple">Sikkim</named-content>; verbatimLocality: <named-content xmlns:xlink="http://www.w3.org/1999/xlink" content-type="dwc:verbatimLocality" xlink:type="simple">Mangam</named-content>; <bold>Event:</bold> eventDate: <named-content xmlns:xlink="http://www.w3.org/1999/xlink" content-type="dwc:eventDate" xlink:type="simple">2013-03-13</named-content>; <bold>Record Level:</bold> institutionCode: <named-content xmlns:xlink="http://www.w3.org/1999/xlink" content-type="dwc:institutionCode" xlink:type="simple">NBAII</named-content></p></list-item><list-item><p><bold>Type status:</bold> <named-content xmlns:xlink="http://www.w3.org/1999/xlink" content-type="dwc:typeStatus" xlink:type="simple">Paratype</named-content>. <bold>Occurrence:</bold> recordedBy: <named-content xmlns:xlink="http://www.w3.org/1999/xlink" content-type="dwc:recordedBy" xlink:type="simple">Hemchandra</named-content>; individualCount: <named-content xmlns:xlink="http://www.w3.org/1999/xlink" content-type="dwc:individualCount" xlink:type="simple">2</named-content>; <bold>Location:</bold> country: <named-content xmlns:xlink="http://www.w3.org/1999/xlink" content-type="dwc:country" xlink:type="simple">India</named-content>; stateProvince: <named-content xmlns:xlink="http://www.w3.org/1999/xlink" content-type="dwc:stateProvince" xlink:type="simple">Sikkim</named-content>; verbatimLocality: <named-content xmlns:xlink="http://www.w3.org/1999/xlink" content-type="dwc:verbatimLocality" xlink:type="simple">Pantok</named-content>; <bold>Event:</bold> eventDate: <named-content xmlns:xlink="http://www.w3.org/1999/xlink" content-type="dwc:eventDate" xlink:type="simple">2008-05-21</named-content>; habitat: <named-content xmlns:xlink="http://www.w3.org/1999/xlink" content-type="dwc:habitat" xlink:type="simple">on <italic><tp:taxon-name><tp:taxon-name-part taxon-name-part-type="genus">Alnus</tp:taxon-name-part></tp:taxon-name></italic> sp.</named-content>; <bold>Record Level:</bold> institutionCode: <named-content xmlns:xlink="http://www.w3.org/1999/xlink" content-type="dwc:institutionCode" xlink:type="simple">NBAII</named-content></p></list-item><list-item><p><bold>Type status:</bold> <named-content xmlns:xlink="http://www.w3.org/1999/xlink" content-type="dwc:typeStatus" xlink:type="simple">Paratype</named-content>. <bold>Occurrence:</bold> recordedBy: <named-content xmlns:xlink="http://www.w3.org/1999/xlink" content-type="dwc:recordedBy" xlink:type="simple">Bhakta, B.</named-content>; individualCount: <named-content xmlns:xlink="http://www.w3.org/1999/xlink" content-type="dwc:individualCount" xlink:type="simple">1</named-content>; sex: <named-content xmlns:xlink="http://www.w3.org/1999/xlink" content-type="dwc:sex" xlink:type="simple">Male</named-content>; <bold>Location:</bold> country: <named-content xmlns:xlink="http://www.w3.org/1999/xlink" content-type="dwc:country" xlink:type="simple">India</named-content>; stateProvince: <named-content xmlns:xlink="http://www.w3.org/1999/xlink" content-type="dwc:stateProvince" xlink:type="simple">West Bengal</named-content>; verbatimLocality: <named-content xmlns:xlink="http://www.w3.org/1999/xlink" content-type="dwc:verbatimLocality" xlink:type="simple">Darjeeling Dt: Bom Busty</named-content>; <bold>Event:</bold> eventDate: <named-content xmlns:xlink="http://www.w3.org/1999/xlink" content-type="dwc:eventDate" xlink:type="simple">1990-III-26/27</named-content></p></list-item><list-item><p><bold>Type status:</bold> <named-content xmlns:xlink="http://www.w3.org/1999/xlink" content-type="dwc:typeStatus" xlink:type="simple">Paratype</named-content>. <bold>Occurrence:</bold> recordedBy: <named-content xmlns:xlink="http://www.w3.org/1999/xlink" content-type="dwc:recordedBy" xlink:type="simple">W. Wittmer; C. Baroni</named-content>; individualCount: <named-content xmlns:xlink="http://www.w3.org/1999/xlink" content-type="dwc:individualCount" xlink:type="simple">1</named-content>; <bold>Location:</bold> country: <named-content xmlns:xlink="http://www.w3.org/1999/xlink" content-type="dwc:country" xlink:type="simple">Nepal</named-content>; stateProvince: <named-content xmlns:xlink="http://www.w3.org/1999/xlink" content-type="dwc:stateProvince" xlink:type="simple">Godavari</named-content>; <bold>Event:</bold> eventDate: <named-content xmlns:xlink="http://www.w3.org/1999/xlink" content-type="dwc:eventDate" xlink:type="simple">1976-05-25</named-content></p></list-item><list-item><p><bold>Type status:</bold> <named-content xmlns:xlink="http://www.w3.org/1999/xlink" content-type="dwc:typeStatus" xlink:type="simple">Paratype</named-content>. <bold>Occurrence:</bold> recordedBy: <named-content xmlns:xlink="http://www.w3.org/1999/xlink" content-type="dwc:recordedBy" xlink:type="simple">J. Schneider</named-content>; individualCount: <named-content xmlns:xlink="http://www.w3.org/1999/xlink" content-type="dwc:individualCount" xlink:type="simple">1</named-content>; sex: <named-content xmlns:xlink="http://www.w3.org/1999/xlink" content-type="dwc:sex" xlink:type="simple">Female</named-content>; <bold>Location:</bold> country: <named-content xmlns:xlink="http://www.w3.org/1999/xlink" content-type="dwc:country" xlink:type="simple">Nepal</named-content>; stateProvince: <named-content xmlns:xlink="http://www.w3.org/1999/xlink" content-type="dwc:stateProvince" xlink:type="simple">Bagmati prov.</named-content>; verbatimLocality: <named-content xmlns:xlink="http://www.w3.org/1999/xlink" content-type="dwc:verbatimLocality" xlink:type="simple">Nagarjun Forest</named-content>; verbatimElevation: <named-content xmlns:xlink="http://www.w3.org/1999/xlink" content-type="dwc:verbatimElevation" xlink:type="simple">1387m</named-content>; verbatimLatitude: <named-content xmlns:xlink="http://www.w3.org/1999/xlink" content-type="dwc:verbatimLatitude" xlink:type="simple">27.45N</named-content>; verbatimLongitude: <named-content xmlns:xlink="http://www.w3.org/1999/xlink" content-type="dwc:verbatimLongitude" xlink:type="simple">85.17E</named-content>; <bold>Event:</bold> eventID: <named-content xmlns:xlink="http://www.w3.org/1999/xlink" content-type="dwc:eventID" xlink:type="simple">Nepal Expedition Jan Farkac, David Kial, &amp; Jan Schneider, 2000</named-content>; samplingProtocol: <named-content xmlns:xlink="http://www.w3.org/1999/xlink" content-type="dwc:samplingProtocol" xlink:type="simple">at light</named-content></p></list-item><list-item><p><bold>Type status:</bold> <named-content xmlns:xlink="http://www.w3.org/1999/xlink" content-type="dwc:typeStatus" xlink:type="simple">Paratype</named-content>. <bold>Occurrence:</bold> sex: <named-content xmlns:xlink="http://www.w3.org/1999/xlink" content-type="dwc:sex" xlink:type="simple">Male</named-content>; <bold>Location:</bold> country: <named-content xmlns:xlink="http://www.w3.org/1999/xlink" content-type="dwc:country" xlink:type="simple">India</named-content>; stateProvince: <named-content xmlns:xlink="http://www.w3.org/1999/xlink" content-type="dwc:stateProvince" xlink:type="simple">Sikkim</named-content>; verbatimLocality: <named-content xmlns:xlink="http://www.w3.org/1999/xlink" content-type="dwc:verbatimLocality" xlink:type="simple">Mangam</named-content>; <bold>Event:</bold> eventDate: <named-content xmlns:xlink="http://www.w3.org/1999/xlink" content-type="dwc:eventDate" xlink:type="simple">2013-03-08</named-content>; <bold>Record Level:</bold> institutionCode: <named-content xmlns:xlink="http://www.w3.org/1999/xlink" content-type="dwc:institutionCode" xlink:type="simple">NBAII</named-content></p></list-item></list></tp:treatment-sec><tp:treatment-sec sec-type="Description"><title>Description</title><p>TL: 7.50–9.00 mm; TW: 6.00–8.00 mm; TL/TW: 1.07–1.50; PL/PW: 0.45–0.48; EL/EW: 0.88–1.03. Male: Form (Fig. <xref ref-type="fig" rid="F713127">1</xref><xref ref-type="fig" rid="F713132">a</xref>, <xref ref-type="fig" rid="F713133">b</xref>, <xref ref-type="fig" rid="F713134">c</xref>) broadly oval, dorsum convex, broadest a little before middle of elytra, elytra nearly as wide as long; glabrous except head with silvery white hairs. Dorsum bright lemon yellow to yellowish green except lateral margins of pronotum and elytra transparent, pronotum with an indistinct M-shaped marking. Antennae, mouthparts and ventral side yellowish brown; ventral surface covered with short, silvery white pubescence. Head with clypeal margin truncate between lateral projections; eyes prominent, inner ocular margins anteriorly distinctly divergent. Antenna 11-segmented, elongate, &gt;2× as long as interocular distance, with a moderately long 3-segmented club, terminal antennomere oval, apically flattened. Punctures on head shallow, separated by 2–5 diameters, interspaces between punctures with distinct, reticulate microsculpture. Pronotum finely punctate, punctures separated by 2–5 diameters, interspaces with strong, reticulate microsculpture on disc, more obsolete towards lateral margins. Elytral punctures slightly larger and more widely spaced than those on pronotum, separated by 3–6 diameters, interspaces shinier than that on pronotum, with microsculpture; lateral expansions of elytra with larger and coarser punctures. Prosternal intercoxal process convex, without carinae. Mesoventrite medially semi-circularly emarginate. Metaventrite with discrimen. Epipleuron wide, deeply concave, distinctly descending externally. Meso- and metatibiae with a pair of apical spurs. Tarsal claws appendiculate. Abdominal postcoxal line (Fig. <xref ref-type="fig" rid="F713136">2</xref><xref ref-type="fig" rid="F713146">a</xref>) very short, not reaching posterior margin of ventrite 1. Posterior margin of ventrite 5 shallowly and widely emarginate, that of ventrite 6 medially more deeply emarginate. Male genitalia (Fig. <xref ref-type="fig" rid="F713136">2</xref><xref ref-type="fig" rid="F713146">a</xref>, <xref ref-type="fig" rid="F713147">b</xref>, <xref ref-type="fig" rid="F713148">c</xref>, <xref ref-type="fig" rid="F713149">d</xref>, <xref ref-type="fig" rid="F713150">e</xref>) as illustrated, tegmen in lateral view (Fig. <xref ref-type="fig" rid="F713136">2</xref><xref ref-type="fig" rid="F713147">b</xref>) with parameres longer than penis guide, apices covered with dense, elongate hairs; penis guide in inner view (Fig. <xref ref-type="fig" rid="F713136">2</xref><xref ref-type="fig" rid="F713148">c</xref>) elongate, cylindrical in anterior half, posterior half distinctly narrowed, triangular with a tubular apex; penis (Fig. <xref ref-type="fig" rid="F713136">2</xref><xref ref-type="fig" rid="F713149">d</xref>, <xref ref-type="fig" rid="F713150">e</xref>) with a distinct capsule, strongly arched, apically produced into a strongly curved process (Fig. <xref ref-type="fig" rid="F713136">2</xref><xref ref-type="fig" rid="F713150">e</xref>).</p><p>Female: Externally similar to male. Female genitalia (Fig. <xref ref-type="fig" rid="F713136">2</xref><xref ref-type="fig" rid="F713151">f</xref>) as shown, spermatheca bulky, sperm duct somewhat abruptly thickened a little after basal third; infundibulum present, composed of a pair of apparently lamellate structures.</p></tp:treatment-sec><tp:treatment-sec sec-type="Diagnosis"><title>Diagnosis</title><p>This species is externally similar to <italic><tp:taxon-name><tp:taxon-name-part taxon-name-part-type="genus">Calvia</tp:taxon-name-part> <tp:taxon-name-part taxon-name-part-type="species">albida</tp:taxon-name-part></tp:taxon-name></italic>, <italic><tp:taxon-name><tp:taxon-name-part taxon-name-part-type="genus">Calvia</tp:taxon-name-part> <tp:taxon-name-part taxon-name-part-type="species">flaveola</tp:taxon-name-part></tp:taxon-name></italic> Booth and <italic><tp:taxon-name><tp:taxon-name-part taxon-name-part-type="genus">Calvia</tp:taxon-name-part> <tp:taxon-name-part taxon-name-part-type="species">championorum</tp:taxon-name-part></tp:taxon-name></italic> Booth. It is particularly close to <italic><tp:taxon-name><tp:taxon-name-part taxon-name-part-type="genus">Calvia</tp:taxon-name-part> <tp:taxon-name-part taxon-name-part-type="species">albida</tp:taxon-name-part></tp:taxon-name></italic> (Fig. <xref ref-type="fig" rid="F713127">1</xref><xref ref-type="fig" rid="F713135">d</xref>) in having a mottled elytral pattern with several smaller spots. Both <italic><tp:taxon-name><tp:taxon-name-part taxon-name-part-type="genus">Calvia</tp:taxon-name-part> <tp:taxon-name-part taxon-name-part-type="species">albida</tp:taxon-name-part></tp:taxon-name></italic> and <italic><tp:taxon-name><tp:taxon-name-part taxon-name-part-type="genus">Calvia</tp:taxon-name-part> <tp:taxon-name-part taxon-name-part-type="species">explanata</tp:taxon-name-part></tp:taxon-name></italic> share a similar distribution range in India and are found in northeastern India and Nepal. <italic><tp:taxon-name><tp:taxon-name-part taxon-name-part-type="genus">Calvia</tp:taxon-name-part> <tp:taxon-name-part taxon-name-part-type="species">albida</tp:taxon-name-part></tp:taxon-name></italic> is also distributed in China (<xref ref-type="bibr" rid="B713038">Ren et al. 2009</xref>; <xref ref-type="bibr" rid="B713048">Yu 2010</xref>). <italic><tp:taxon-name><tp:taxon-name-part taxon-name-part-type="genus">Calvia</tp:taxon-name-part> <tp:taxon-name-part taxon-name-part-type="species">explanata</tp:taxon-name-part></tp:taxon-name></italic> differs from <italic><tp:taxon-name><tp:taxon-name-part taxon-name-part-type="genus">Calvia</tp:taxon-name-part> <tp:taxon-name-part taxon-name-part-type="species">albida</tp:taxon-name-part></tp:taxon-name></italic> in having a distinctly wider, more circular body outline and explanate elytral margins. The male genitalia are also distinctive with the penis guide narrower and more elongate and the penis with an elongate, membranous apical process. In <italic><tp:taxon-name><tp:taxon-name-part taxon-name-part-type="genus">Calvia</tp:taxon-name-part> <tp:taxon-name-part taxon-name-part-type="species">albida</tp:taxon-name-part></tp:taxon-name></italic>, the penis guide is distinctly broader up to a little beyond middle and the posterior half is much less narrowed and the penis has a more robust basal capsule and the apex is different. The male genitalia of <italic><tp:taxon-name><tp:taxon-name-part taxon-name-part-type="genus">Calvia</tp:taxon-name-part> <tp:taxon-name-part taxon-name-part-type="species">albida</tp:taxon-name-part></tp:taxon-name></italic> were illustrated by <xref ref-type="bibr" rid="B713009">Bielawski (1972)</xref> and <xref ref-type="bibr" rid="B713038">Ren et al. (2009)</xref>. The female genitalia in <italic><tp:taxon-name><tp:taxon-name-part taxon-name-part-type="genus">Calvia</tp:taxon-name-part> <tp:taxon-name-part taxon-name-part-type="species">albida</tp:taxon-name-part></tp:taxon-name></italic> (Fig. <xref ref-type="fig" rid="F713180">3</xref>) has a distinctly bulkier spermatheca (Fig. <xref ref-type="fig" rid="F713180">3</xref><xref ref-type="fig" rid="F713186">b</xref>) with a long, more or less uniformly thick sperm duct and the infundibulum is differently structured.</p></tp:treatment-sec><tp:treatment-sec sec-type="Etymology"><title>Etymology</title><p>The specific epithet is an adjective of Latin origin and refers to the explanate elytral margins.</p></tp:treatment-sec><tp:treatment-sec sec-type="Distribution"><title>Distribution</title><p>India (Sikkim; West Bengal). Nepal.</p></tp:treatment-sec><tp:treatment-sec sec-type="Biology"><title>Biology</title><p>This species seems to have an arboreal habitat like many other species of <italic><tp:taxon-name><tp:taxon-name-part taxon-name-part-type="genus">Calvia</tp:taxon-name-part></tp:taxon-name></italic> (<xref ref-type="bibr" rid="B713019">Booth 1997</xref>) as some of the specimens examined were collected on <italic><tp:taxon-name><tp:taxon-name-part taxon-name-part-type="genus">Alnus</tp:taxon-name-part></tp:taxon-name></italic> sp. (label data).</p></tp:treatment-sec><tp:treatment-sec sec-type="Taxon discussion"><title>Taxon discussion</title><p><italic><tp:taxon-name><tp:taxon-name-part taxon-name-part-type="genus">Calvia</tp:taxon-name-part></tp:taxon-name></italic> is not a very well defined genus with some members having aberrant characters. This species is placed in <italic><tp:taxon-name><tp:taxon-name-part taxon-name-part-type="genus">Calvia</tp:taxon-name-part></tp:taxon-name></italic> by the following combination of characters as per the diagnosis given by <xref ref-type="bibr" rid="B760314">Gordon (1985)</xref>: anterolateral angles of clypeus produced forward, lateral margins of pronotum and elytra explanate, middle and hind tibial apices with a pair of spurs each, abdominal postcoxal line incomplete, and tarsal claws appendiculate. <xref ref-type="bibr" rid="B760314">Gordon (1985)</xref> in his diagnosis of <italic><tp:taxon-name><tp:taxon-name-part taxon-name-part-type="genus">Calvia</tp:taxon-name-part></tp:taxon-name></italic> mentioned that female genitalia lack infundibulum, but female genitalia of many Oriental species of <italic><tp:taxon-name><tp:taxon-name-part taxon-name-part-type="genus">Calvia</tp:taxon-name-part></tp:taxon-name></italic>, including <italic><tp:taxon-name><tp:taxon-name-part taxon-name-part-type="genus">Calvia</tp:taxon-name-part> <tp:taxon-name-part taxon-name-part-type="species">explanata</tp:taxon-name-part></tp:taxon-name></italic>, have a distinct infundibulum.</p></tp:treatment-sec><tp:treatment-sec><!--Section generated to contain objects referenced in tp:taxon-treatment.--><fig-group id="F713127" position="float" orientation="portrait"><caption><p>Habitus of <italic><tp:taxon-name><tp:taxon-name-part taxon-name-part-type="genus">Calvia</tp:taxon-name-part> <tp:taxon-name-part taxon-name-part-type="species">explanata</tp:taxon-name-part></tp:taxon-name></italic> sp. n. and <italic><tp:taxon-name><tp:taxon-name-part taxon-name-part-type="genus">Calvia</tp:taxon-name-part> <tp:taxon-name-part taxon-name-part-type="species">albida</tp:taxon-name-part></tp:taxon-name></italic>.</p></caption><fig id="F713132" position="float" orientation="portrait"><label>Figure 1a.</label><caption><p><italic><tp:taxon-name><tp:taxon-name-part taxon-name-part-type="genus">Calvia</tp:taxon-name-part> <tp:taxon-name-part taxon-name-part-type="species">explanata</tp:taxon-name-part></tp:taxon-name></italic> sp. n.: Dorsal habitus.</p></caption><graphic xmlns:xlink="http://www.w3.org/1999/xlink" xlink:href="biodiversity_data_journal-2-e1164-g001_a.jpg" xlink:type="simple" position="float" orientation="portrait" id="oo_7716.jpg"/></fig><fig id="F713133" position="float" orientation="portrait"><label>Figure 1b.</label><caption><p><italic><tp:taxon-name><tp:taxon-name-part taxon-name-part-type="genus">Calvia</tp:taxon-name-part> <tp:taxon-name-part taxon-name-part-type="species">explanata</tp:taxon-name-part></tp:taxon-name></italic> sp. n.: Frontal view.</p></caption><graphic xmlns:xlink="http://www.w3.org/1999/xlink" xlink:href="biodiversity_data_journal-2-e1164-g001_b.jpg" xlink:type="simple" position="float" orientation="portrait" id="oo_7717.jpg"/></fig><fig id="F713134" position="float" orientation="portrait"><label>Figure 1c.</label><caption><p><italic><tp:taxon-name><tp:taxon-name-part taxon-name-part-type="genus">Calvia</tp:taxon-name-part> <tp:taxon-name-part taxon-name-part-type="species">explanata</tp:taxon-name-part></tp:taxon-name></italic> sp. n.: Lateral view.</p></caption><graphic xmlns:xlink="http://www.w3.org/1999/xlink" xlink:href="biodiversity_data_journal-2-e1164-g001_c.jpg" xlink:type="simple" position="float" orientation="portrait" id="oo_7718.jpg"/></fig><fig id="F713135" position="float" orientation="portrait"><label>Figure 1d.</label><caption><p><italic><tp:taxon-name><tp:taxon-name-part taxon-name-part-type="genus">Calvia</tp:taxon-name-part> <tp:taxon-name-part taxon-name-part-type="species">albida</tp:taxon-name-part></tp:taxon-name></italic>: Dorsal habitus.</p></caption><graphic xmlns:xlink="http://www.w3.org/1999/xlink" xlink:href="biodiversity_data_journal-2-e1164-g001_d.jpg" xlink:type="simple" position="float" orientation="portrait" id="oo_7719.jpg"/></fig></fig-group><fig id="F713132" position="float" orientation="portrait"><label>Figure 1a.</label><caption><p><italic><tp:taxon-name><tp:taxon-name-part taxon-name-part-type="genus">Calvia</tp:taxon-name-part> <tp:taxon-name-part taxon-name-part-type="species">explanata</tp:taxon-name-part></tp:taxon-name></italic> sp. n.: Dorsal habitus.</p></caption><graphic xmlns:xlink="http://www.w3.org/1999/xlink" xlink:href="biodiversity_data_journal-2-e1164-g001_a.jpg" xlink:type="simple" position="float" orientation="portrait" id="oo_7716.jpg"/></fig><fig id="F713133" position="float" orientation="portrait"><label>Figure 1b.</label><caption><p><italic><tp:taxon-name><tp:taxon-name-part taxon-name-part-type="genus">Calvia</tp:taxon-name-part> <tp:taxon-name-part taxon-name-part-type="species">explanata</tp:taxon-name-part></tp:taxon-name></italic> sp. n.: Frontal view.</p></caption><graphic xmlns:xlink="http://www.w3.org/1999/xlink" xlink:href="biodiversity_data_journal-2-e1164-g001_b.jpg" xlink:type="simple" position="float" orientation="portrait" id="oo_7717.jpg"/></fig><fig id="F713134" position="float" orientation="portrait"><label>Figure 1c.</label><caption><p><italic><tp:taxon-name><tp:taxon-name-part taxon-name-part-type="genus">Calvia</tp:taxon-name-part> <tp:taxon-name-part taxon-name-part-type="species">explanata</tp:taxon-name-part></tp:taxon-name></italic> sp. n.: Lateral view.</p></caption><graphic xmlns:xlink="http://www.w3.org/1999/xlink" xlink:href="biodiversity_data_journal-2-e1164-g001_c.jpg" xlink:type="simple" position="float" orientation="portrait" id="oo_7718.jpg"/></fig><fig-group id="F713136" position="float" orientation="portrait"><caption><p>Diagnostic characters of <italic><tp:taxon-name><tp:taxon-name-part taxon-name-part-type="genus">Calvia</tp:taxon-name-part> <tp:taxon-name-part taxon-name-part-type="species">explanata</tp:taxon-name-part></tp:taxon-name></italic> sp. n.</p></caption><fig id="F713146" position="float" orientation="portrait"><label>Figure 2a.</label><caption><p>Abdominal postcoxal line.</p></caption><graphic xmlns:xlink="http://www.w3.org/1999/xlink" xlink:href="biodiversity_data_journal-2-e1164-g002_a.jpg" xlink:type="simple" position="float" orientation="portrait" id="oo_7720.jpg"/></fig><fig id="F713147" position="float" orientation="portrait"><label>Figure 2b.</label><caption><p>Male genitalia: Tegmen, lateral view.</p></caption><graphic xmlns:xlink="http://www.w3.org/1999/xlink" xlink:href="biodiversity_data_journal-2-e1164-g002_b.jpg" xlink:type="simple" position="float" orientation="portrait" id="oo_7721.jpg"/></fig><fig id="F713148" position="float" orientation="portrait"><label>Figure 2c.</label><caption><p>Male genitalia: Tegmen, inner view.</p></caption><graphic xmlns:xlink="http://www.w3.org/1999/xlink" xlink:href="biodiversity_data_journal-2-e1164-g002_c.jpg" xlink:type="simple" position="float" orientation="portrait" id="oo_7722.jpg"/></fig><fig id="F713149" position="float" orientation="portrait"><label>Figure 2d.</label><caption><p>Male genitalia: Penis.</p></caption><graphic xmlns:xlink="http://www.w3.org/1999/xlink" xlink:href="biodiversity_data_journal-2-e1164-g002_d.jpg" xlink:type="simple" position="float" orientation="portrait" id="oo_7723.jpg"/></fig><fig id="F713150" position="float" orientation="portrait"><label>Figure 2e.</label><caption><p>Male genitalia: Penis apex, magnified.</p></caption><graphic xmlns:xlink="http://www.w3.org/1999/xlink" xlink:href="biodiversity_data_journal-2-e1164-g002_e.jpg" xlink:type="simple" position="float" orientation="portrait" id="oo_7724.jpg"/></fig><fig id="F713151" position="float" orientation="portrait"><label>Figure 2f.</label><caption><p>Female genitalia, spermatheca with accessory gland, sperm duct and distal part of bursa.</p></caption><graphic xmlns:xlink="http://www.w3.org/1999/xlink" xlink:href="biodiversity_data_journal-2-e1164-g002_f.jpg" xlink:type="simple" position="float" orientation="portrait" id="oo_7937.jpg"/></fig></fig-group><fig id="F713146" position="float" orientation="portrait"><label>Figure 2a.</label><caption><p>Abdominal postcoxal line.</p></caption><graphic xmlns:xlink="http://www.w3.org/1999/xlink" xlink:href="biodiversity_data_journal-2-e1164-g002_a.jpg" xlink:type="simple" position="float" orientation="portrait" id="oo_7720.jpg"/></fig><fig id="F713147" position="float" orientation="portrait"><label>Figure 2b.</label><caption><p>Male genitalia: Tegmen, lateral view.</p></caption><graphic xmlns:xlink="http://www.w3.org/1999/xlink" xlink:href="biodiversity_data_journal-2-e1164-g002_b.jpg" xlink:type="simple" position="float" orientation="portrait" id="oo_7721.jpg"/></fig><fig id="F713148" position="float" orientation="portrait"><label>Figure 2c.</label><caption><p>Male genitalia: Tegmen, inner view.</p></caption><graphic xmlns:xlink="http://www.w3.org/1999/xlink" xlink:href="biodiversity_data_journal-2-e1164-g002_c.jpg" xlink:type="simple" position="float" orientation="portrait" id="oo_7722.jpg"/></fig><fig id="F713149" position="float" orientation="portrait"><label>Figure 2d.</label><caption><p>Male genitalia: Penis.</p></caption><graphic xmlns:xlink="http://www.w3.org/1999/xlink" xlink:href="biodiversity_data_journal-2-e1164-g002_d.jpg" xlink:type="simple" position="float" orientation="portrait" id="oo_7723.jpg"/></fig><fig id="F713150" position="float" orientation="portrait"><label>Figure 2e.</label><caption><p>Male genitalia: Penis apex, magnified.</p></caption><graphic xmlns:xlink="http://www.w3.org/1999/xlink" xlink:href="biodiversity_data_journal-2-e1164-g002_e.jpg" xlink:type="simple" position="float" orientation="portrait" id="oo_7724.jpg"/></fig><fig id="F713151" position="float" orientation="portrait"><label>Figure 2f.</label><caption><p>Female genitalia, spermatheca with accessory gland, sperm duct and distal part of bursa.</p></caption><graphic xmlns:xlink="http://www.w3.org/1999/xlink" xlink:href="biodiversity_data_journal-2-e1164-g002_f.jpg" xlink:type="simple" position="float" orientation="portrait" id="oo_7937.jpg"/></fig><fig id="F713135" position="float" orientation="portrait"><label>Figure 1d.</label><caption><p><italic><tp:taxon-name><tp:taxon-name-part taxon-name-part-type="genus">Calvia</tp:taxon-name-part> <tp:taxon-name-part taxon-name-part-type="species">albida</tp:taxon-name-part></tp:taxon-name></italic>: Dorsal habitus.</p></caption><graphic xmlns:xlink="http://www.w3.org/1999/xlink" xlink:href="biodiversity_data_journal-2-e1164-g001_d.jpg" xlink:type="simple" position="float" orientation="portrait" id="oo_7719.jpg"/></fig><fig-group id="F713180" position="float" orientation="portrait"><caption><p>Female genitalia of <italic><tp:taxon-name><tp:taxon-name-part taxon-name-part-type="genus">Calvia</tp:taxon-name-part> <tp:taxon-name-part taxon-name-part-type="species">albida</tp:taxon-name-part></tp:taxon-name></italic>.</p></caption><fig id="F713185" position="float" orientation="portrait"><label>Figure 3a.</label><caption><p>Female genitalia.</p></caption><graphic xmlns:xlink="http://www.w3.org/1999/xlink" xlink:href="biodiversity_data_journal-2-e1164-g003_a.jpg" xlink:type="simple" position="float" orientation="portrait" id="oo_7725.jpg"/></fig><fig id="F713186" position="float" orientation="portrait"><label>Figure 3b.</label><caption><p>Spermatheca.</p></caption><graphic xmlns:xlink="http://www.w3.org/1999/xlink" xlink:href="biodiversity_data_journal-2-e1164-g003_b.jpg" xlink:type="simple" position="float" orientation="portrait" id="oo_7726.jpg"/></fig></fig-group><fig id="F713186" position="float" orientation="portrait"><label>Figure 3b.</label><caption><p>Spermatheca.</p></caption><graphic xmlns:xlink="http://www.w3.org/1999/xlink" xlink:href="biodiversity_data_journal-2-e1164-g003_b.jpg" xlink:type="simple" position="float" orientation="portrait" id="oo_7726.jpg"/></fig></tp:treatment-sec><ref-list><ref id="B713038"><element-citation xmlns:xlink="http://www.w3.org/1999/xlink" publication-type="book" xlink:type="simple"><person-group person-group-type="author"><name name-style="western"><surname>Ren</surname><given-names>S.</given-names></name><name name-style="western"><surname>Wang</surname><given-names>X.</given-names></name><name name-style="western"><surname>Pang</surname><given-names>H.</given-names></name><name name-style="western"><surname>Peng</surname><given-names>Z.</given-names></name><name name-style="western"><surname>Zeng</surname><given-names>P.</given-names></name></person-group><year>2009</year><source>Colored pictorial handbook of ladybird beetles in China</source><publisher-name>Science Press</publisher-name><publisher-loc>Beijing</publisher-loc><size units="page">336</size><comment content-type="language">Chinese</comment></element-citation></ref><ref id="B713048"><element-citation xmlns:xlink="http://www.w3.org/1999/xlink" publication-type="book" xlink:type="simple"><person-group person-group-type="author"><name name-style="western"><surname>Yu</surname><given-names>G.</given-names></name></person-group><year>2010</year><source>Chinese lady beetles (The subfamily <tp:taxon-name><tp:taxon-name-part taxon-name-part-type="subfamily">Coccinellinae</tp:taxon-name-part></tp:taxon-name>)</source><publisher-name>China Press</publisher-name><publisher-loc>Beijing</publisher-loc><size units="page">180</size><comment content-type="language">Chinese with English summary</comment></element-citation></ref><ref id="B713009"><element-citation xmlns:xlink="http://www.w3.org/1999/xlink" publication-type="article" xlink:type="simple"><person-group person-group-type="author"><name name-style="western"><surname>Bielawski</surname><given-names>R.</given-names></name></person-group><year>1972</year><article-title>Die Marienkäfer (<tp:taxon-name><tp:taxon-name-part taxon-name-part-type="order">Coleoptera</tp:taxon-name-part></tp:taxon-name>: <tp:taxon-name><tp:taxon-name-part taxon-name-part-type="family">Coccinellidae</tp:taxon-name-part></tp:taxon-name>) aus Nepal</article-title><source>Fragmenta Faunistica</source><volume>18</volume><fpage>283</fpage><pub-id pub-id-type="doi">10.3161/00159301FF1972.18.16.283</pub-id></element-citation></ref><ref id="B713019"><element-citation xmlns:xlink="http://www.w3.org/1999/xlink" publication-type="article" xlink:type="simple"><person-group person-group-type="author"><name name-style="western"><surname>Booth</surname><given-names>R. G.</given-names></name></person-group><year>1997</year><article-title>A review of the species of <italic><tp:taxon-name><tp:taxon-name-part taxon-name-part-type="genus">Calvia</tp:taxon-name-part></tp:taxon-name></italic> (<tp:taxon-name><tp:taxon-name-part taxon-name-part-type="order">Coleoptera</tp:taxon-name-part></tp:taxon-name>: <tp:taxon-name><tp:taxon-name-part taxon-name-part-type="family">Coccinellidae</tp:taxon-name-part></tp:taxon-name>) from the Indian Subcontinent, with descriptions of two new species</article-title><source>Journal of Natural History</source><volume>31</volume><fpage>917</fpage><lpage>934</lpage><pub-id pub-id-type="doi">10.1080/00222939700770451</pub-id></element-citation></ref><ref id="B760314"><element-citation xmlns:xlink="http://www.w3.org/1999/xlink" publication-type="article" xlink:type="simple"><person-group person-group-type="author"><name name-style="western"><surname>Gordon</surname><given-names>R. D.</given-names></name></person-group><year>1985</year><article-title>The <tp:taxon-name><tp:taxon-name-part taxon-name-part-type="family">Coccinellidae</tp:taxon-name-part></tp:taxon-name> (<tp:taxon-name><tp:taxon-name-part taxon-name-part-type="order">Coleoptera</tp:taxon-name-part></tp:taxon-name>) of America north of Mexico.</article-title><source>Journal of the New York Entomological Society</source><volume>93</volume><fpage>1</fpage><lpage>912</lpage></element-citation></ref></ref-list></tp:taxon-treatment>
